# Supplementary material for: Rewiring Drug Research and Development through Human Data-Driven Discovery (HD3)
Source: Pharmaceutics. 2023 Jun 7;15(6):1673. doi: 10.3390/pharmaceutics15061673 (PMC10303279; doi:10.3390/pharmaceutics15061673)
Supplement: Supplementary file 1 [file pharmaceutics-15-01673-s001.zip]

Archive with 1 entries (1 files):
- pharmaceutics-2419296-supplementary.xlsx
