# Supplementary material for: Rewiring Drug Research and Development through Human Data-Driven Discovery (HD3)
Source: Pharmaceutics. 2023 Jun 7;15(6):1673. doi: 10.3390/pharmaceutics15061673 (PMC10303279; doi:10.3390/pharmaceutics15061673)
Supplement: Supplementary file 1 [file pharmaceutics-15-01673-s001.zip › pharmaceutics-2419296-supplementary.xlsx]

## Sheet: Tabelle1
INITIATIVE	INITIATIVE TYPE	DISEASE AREA	DESCRIPTION	DURATION	COHORT SIZE	COHORT DESCRIPTION	DATATYPE	WEBSITE/FURTHER INFO
100k Wellness Project	Research Network/Project	Neurological Disease, Complex Diseases	The Institute for Systems Biology (ISB) launched the 100K Wellness Project in 2014. The first phase was the Hundred Person Wellness Project (HPWP), a 10-month pilot study of 100 _well_ individuals where integrated data from whole-genome sequencing, gut microbiome, clinical laboratory tests and quantified self measures from each individual were used to provide actionable results for health coachin…	Ongoing	100000	Unaffected individuals	Whole Genome,	https://isbscience.org/research/100k-wellness-project/
23andMe	Industry	Cancer, Rare Disease, Complex Diseases	23andMe, Inc. is the leading personal genetics company. Founded in 2006, the mission of the company is to help people access, understand and benefit from the human genome. 23andMe has more than 1.2 million customers worldwide, and more than a million customers who have consented to participate in research on a broad range of topics, ranging from diseases to traits to ancestral origins.	Ongoing	1000000	Customers (>80% consented to research)	Variants/Genotyping,	http://www.23andme.com
AACR Project Genomics, Evidence, Neoplasia, Information, Exchange (GENIE)	Research Network/Project	Cancer	AACR Project Genomics, Evidence, Neoplasia, Information, Exchange (GENIE) is a multi-phase, multi-year, international data-sharing project that catalyzes precision oncology through the development of a regulatory-grade registry that aggregates and links clinical-grade cancer genomic data with clinical outcomes from tens of thousands of cancer patients treated at multiple international institution…	Ongoing	17000	International cancer patients		https://www.aacr.org/professionals/research/aacr-project-genie/
African Partnership for Chronic Disease Research (APCDR)	Consortium/Collaborative Network, Research Network/Project	Cancer, Neurological Disease, Complex Diseases	The African Partnership for Chronic Disease Research (APCDR) is an initiative that facilitates collaborative epidemiological and genomic research of non-communicable diseases across sub-Saharan Africa. Collaborative working by teams across the continent and world wide on large-scale projects that span the sub-Saharan region will allow patterns within, interactions between, and the causes of, non-…					https://www.aacr.org/professionals/research/aacr-project-genie/
Alzheimer’s Disease Sequencing Project (ADSP)	Research Network/Project	Neurological Disease	The NIH-funded Alzheimer’s Disease Sequencing Project (ADSP) is sequencing and analyzing the genomes of a large number of well characterized individuals in order to identify a broad range of Alzheimer’s Disease (AD) risk and protective gene variants. The ultimate goal is to facilitate the identification of new pathways for therapeutic approaches and prevention. The analysis will also provide insi…	2012 - Ongoing	30000	Alzheimer’s patients and cognitively unaffected controls; family based design and unrelated case/control design	Whole Exome, Whole Genome,	https://www.nia.nih.gov/research/dn/alzheimers-disease-sequencing-project-consortia
Ancestry.com	Industry		Ancestry provides family history and personal DNA testing, harnessing the information found in family trees, historical records, genetics and health history to help people gain a new level of understanding about their lives. Ancestry has more than 2 million paying subscribers across all its family history websites and approximately 1.4 million DNA samples in the AncestryDNA database. AncestryDNA …		1400000	Customer DNA samples	Variants/Genotyping,	http://www.ancestry.com
Asian Cancer Research Group (ACRG)		Cancer	Formed in 2010, ACRG is an independent, not-for-profit company established jointly by Eli Lilly and Company, Merck and Pfizer Inc. to accelerate research and improve treatment for Mission statement: Generate a unique and best-in-class genomic data resource for the most prevalent cancers in Asia that is open to scientists and clinicians worldwide. patients affected with the most commonly-diagnosed…	Ongoing	176	HCC tumours and paired normal tissues	Whole Genome,	https://consortiapedia.fastercures.org/consortia/acrg/
AstraZeneca	Industry, Research Network/Project	Rare Disease, Complex Diseases	One of the world’s largest pharmaceutical companies has launched a massive effort to compile genome sequences and health records from two million people over the next decade. In doing so, AstraZeneca and its collaborators hope to unearth rare genetic sequences that are associated with disease and with responses to treatment. AstraZeneca will partner with research institutions including the Wellco…	Finished/finishing 2026	2000000	Individuals (includes 500,000 participants from AstraZeneca clinical trials)	Whole Genome,	https://www.astrazeneca.com/media-centre/press-releases/2016/AstraZeneca-launches-integrated-genomics-approach-to-transform-drug-discovery-and-development-22042016.html
Australian Genomics	Consortium/Collaborative Network, National Initiative, GA4GH Driver Project	Cancer, Rare Disease	The Australian Genomics Health Alliance (AGHA) is a national network of 47 partner organisations including research institutes, hospitals and universities. The Alliance envisages a whole system change built on existing state-based diagnostic services linked with existing genomic research centres of excellence. Such integration is proposed to facilitate continual improvement and rapid implementati…	Finished/finishing 2020	1800	Cases (approximately 900 cancer, 900 rare disease)	Whole Genome, Whole Exome, Gene Panel, RNAseq, mtDNA,	https://www.australiangenomics.org.au/
Beacon Project	GA4GH Driver Project	Cancer, Rare Disease	The Beacon Project is an open web service that tests the willingness of international sites to share genetic data. It is being implemented on the websites of the world’s top genomic research organizations. Each Beacon is a simple, web-based discovery tool that answers questions of the form, “Do you have a specific allele at a specified position?” It provides a response of “Yes” or “No_. Using a f…	Ongoing	100000			https://beacon-project.io/
BioBank Japan	Biobank/Repository	Cancer	The BioBank Japan (BBJ) represents a large repository with human biospecimens, such as DNA and serum, and relevant medical record information established by the support of MEXT, Japanese government.	Ongoing	260000	Patients only	Whole Genome, Variants/Genotyping,	https://biobankjp.org/en/
BRCA Challenge	GA4GH Driver Project	Cancer	BRCA Challenge is an international effort to advance understanding of hereditary breast, ovarian, and other BRCA-associated cancers by pooling international BRCA1 and BRCA2 genetic data. The BRCA Exchange website (brcaexchange.org) allows users to access expert opinion on the predicted clinical impact of BRCA variants.	Ongoing	13500	BRCA1 and BRCA2 variants, assertions of disease risk, and evidence for pathogenicity classification	Variants/Genotyping,	https://brcaexchange.org/
Broad-Novartis Cancer Cell Line Encyclopedia (CCLE)	Consortium/Collaborative Network, Research Network/Project	Cancer	The Cancer Cell Line Encyclopedia (CCLE) project is a collaboration between the Broad Institute and the Novartis Institutes for Biomedical Research (including its Genomics Institute of the Novartis Research Foundation). This collaboration aims to conduct detailed genetic and pharmacologic characterization of a large panel of human cancer models, to develop integrated computational analyses that l…	n/a	1074	Cancer cell lines		https://depmap.org/portal/ccle/
Cancer Core Europe	Cancer	Cancer	The Cancer Core Europe consortium will link cancer programmes on a huge scale to help the joint monitoring of patients and the development of next-generation clinical trials. The consortium sees 60,000 newly diagnosed patients, 300,000 cancer treatments, and ~1,000,000 outpatient visits annually.	Ongoing	60000	Newly diagnosed patients per year		https://cancercoreeurope.eu/
Cancer MoonShot 2020	Consortium/Collaborative Network, Research Network/Project	Cancer	Cancer MoonShot 2020 Program is one of the most comprehensive cancer collaborative initiatives launched to date, seeking to accelerate the potential of combination immunotherapy as the next generation standard of care in cancer patients. This initiative aims to explore a new paradigm in cancer care by initiating randomized Phase II trials in patients at all stages of disease in 20 tumor types in …	Finished/finishing 2020	20000	Cancer patients (representing 20 tumour types)		https://www.cancer.gov/research/key-initiatives/moonshot-cancer-initiative
Centre for Proteomic & Genomic Research (CPGR)	Institute	Cancer	The CPGR is a non-profit company based in Cape Town, South Africa. It originated from an initiative by the South African Department of Science and Technology (DST), and is financially supported by the Technology Innovation Agency (TIA), to boost the development of a bio-economy in South Africa. The CPGR combines state-of-the-art information rich genomic and proteomic (_omics_) technologies with b…	n/a			Whole Exome, Variants/Genotyping,	https://www.cpgr.org.za/
Children's Hospital of Philadelphia Biorepository	Biobank/Repository	Cancer, Rare Disease	The world’s largest pediatric biorepository connects DNA to the hospital’s health records for studies of childhood diseases. Associated with the Children’s Brain Tumour Tissue Consortium (CBTTC).	Started 2018	8600000	Pediatric biological samples		https://www.research.chop.edu/biorepository-resource-center
China Kadoorie Biobank	Biobank/Repository	Cancer, Complex Diseases	The CKB is a collaboration between the CTSU (Oxford University), China CDC, and Chinese Academy of Medical Sciences. The China Kadoorie Biobank Study (CKB) is a prospective health study investigating the causes of major chronic diseases, such as stroke, heart disease, cancer, diabetes and chronic respiratory disease. Over 512,000 people aged 30-79 were recruited from 10 areas across China. During…	Ongoing	512000	Unaffected individuals from China (genotyping data is available for ~100,000)		https://www.ckbiobank.org
Chinese Newborn Sequencing Project	Database, Research Network/Project	Rare Disease	A national newborn genome sequencing project has been jointly launched by the Chinese Board of Genetic Counseling and Children’s Hospital of Fudan University in Shanghai. The project will carry out genetic testing on 100,000 newborn babies over the coming five years. The findings will be gathered in a database and a genetic testing standard for hereditary diseases will be developed, which seeks t…	Finished/finishing 2021	100000	Newborn babies	Whole Genome,	https://pm.amegroups.com/article/view/6345/html
Clinical Sequencing Exploratory Research (CSER)	Consortium/Collaborative Network		Medical uses of genome sequencing are being applied and adapted on a case-by-case basis, but research to study the optimal uses and implementation of these tests is needed. To rapidly address these questions, the National Human Genome Research Institute (NHGRI) and the National Cancer Institute (NCI) have initiated a Clinical Sequencing Exploratory Research (CSER) program to support multidimensio…	Finished/finishing 2017	6000	Pediatric and adult patients with various phenotypes, healthy adults, and physicians. ~6,000 have already been enrolled through CSER. The projected enrollment (through May, 2017) is ~7,000.	Whole Genome, Whole Exome,	https://cser-consortium.org
ClinVar	Database	Cancer, Rare Disease, Infectious Diseases, Neurological Disease, Complex Diseases	ClinVar is a freely accessible, public archive of reports of the relationships among human variations and phenotypes, with supporting evidence. ClinVar thus facilitates access to and communication about the relationships asserted between human variation and observed health status, and the history of that interpretation. ClinVar processes submissions reporting variants found in patient samples, as…	Ongoing			Variants/Genotyping,	https://www.ncbi.nlm.nih.gov/clinvar/
Critical Assessment of Genome Interpretation (CAGI)	Consortium/Collaborative Network, Research Network/Project	Cancer, Rare Disease	CAGI is a community experiment to objectively assess computational methods for predicting phenotypic impacts of genomic variation and to inform future research directions. Participants are provided genetic variants and make predictions of resulting phenotype; predictions are evaluated against experimental characterizations by independent assessors. The work culminates with a community workshop an…	Ongoing			Whole Genome, Whole Exome, Single Gene, Variants/Genotyping,	https://genomeinterpretation.org/
DECIPHER	Database	Rare Disease, Neurological Disease	DECIPHER is used by the clinical & research community to share and compare phenotypic and genotypic data to enable diagnosis and gene discovery. The DECIPHER database contains data from 21,475 patients who have given consent for broad data-sharing; DECIPHER supports flexible and proportionate data sharing. Records can be private, shared with a consortium or open. DECIPHER has facilitated >1000 pu…	Ongoing	21475		Variants/Genotyping,	https://www.deciphergenomics.org
deCODE Genetics	Industry	Cancer, Complex Diseases	deCODE (headquartered in Iceland) leads the world in the discovery of genetic risk factors for common diseases. Their gene discovery engine is driven by a unique approach and resources, including detailed genetic and medical information on some 500,000 individuals from around the globe taking part in the discovery work and proprietary statistical algorithms and informatics tools for gathering, an…	Ongoing	500000		Whole Genome, Variants/Genotyping,	https://www.decode.com/
East London Genes & Health	Research Network/Project	Complex Diseases	East London Genes & Health is one of the world_s largest community-based genetics studies, aiming to improve health among people of Pakistani and Bangladeshi heritage in East London by analysing the genes and health of 100,000 local people. The project does not include creation of a DNA database.	n/a	100000	Unaffected individuals from East London, of Pakistani or Bangladeshi heritage	Whole Exome,	https://www.genesandhealth.org
Electronic Medical Records and Genomics (eMERGE)	Consortium/Collaborative Network, Biobank/Repository	General Diseases	The Electronic Medical Records and Genomics (eMERGE) is a national network organized and funded by the National Human Genome Research Institute (NHGRI) since 2007 to conduct genomic medicine research on genomic variant discovery and clinical implementation by leveraging biorepositories linked to electrical medical records (EMRs). Currently, the network includes nine study sites, two sequencing ce…	Ongoing	55028	Patients	Variants/Genotyping,	https://emerge-network.org/
ELIXIR	Consortium/Collaborative Network, GA4GH Driver Project	Rare Disease	ELIXIR unites Europe_s leading life science organizations in managing and safeguarding the massive amounts of data being generated every day by publicly funded research. It is a pan-European research infrastructure for biological information. ELIXIR provides the facilities necessary for life science researchers – from bench biologists to cheminformaticians – to make the most of our rapidly growin…	Ongoing				https://elixir-europe.org/
ENIGMA Consortium	Consortium/Collaborative Network	Cancer	ENIGMA is an international consortium of investigators focused on determining the clinical significance of sequence variants in BRCA1, BRCA2 and other known or suspected breast cancer genes, to provide this expert opinion to global database and classification initiatives, and to explore optimal avenues of communication of such information at the provider and patient level.	Ongoing		Patients and relatives sequenced for genetic predisposition to breast/ovarian cancer; molecular resources and results used to improve variant classification methods and variant classification.	Variants/Genotyping, RNAseq,	https://enigmaconsortium.org/
European Network for Genetic and Genomic Epidemiology (ENGAGE)	Consortium/Collaborative Network, Research Network/Project	Complex Diseases	ENGAGE aims to translate the wealth of data emerging from large-scale research in genetic and genomic epidemiology from European (and other) population cohorts into information relevant to future clinical applications. The concept of ENGAGE is to enable European researchers to identify large numbers of novel susceptibility genes that influence metabolic, behavioural and cardiovascular traits, and…	Finished/finishing 2013	600000	Individuals who have provided plasma samples. GWAS scans are available for 80,000	Variants/Genotyping,	https://www.euengage.org/
Exome Aggregation Consortium (ExAC)	Consortium/Collaborative Network, Database	Severe Disease	The Exome Aggregation Consortium (ExAC) is a coalition of investigators seeking to aggregate and harmonize exome sequencing data from a variety of large-scale sequencing projects, and to make summary data available for the wider scientific community. The database includes 60,706 unrelated individuals sequenced through various disease-specific and population genetic studies; individuals affected b…	Ongoing	60706	Unrelated individuals sequenced through various disease-specific and population genetic studies (not including severe pediatric disease patients)	Whole Exome,	https://gnomad.broadinstitute.org/
FINDbase	Database	Rare Disease	Frequency of INherited Disorders database (FINDbase) is a relational database, derived from the ETHNOS software, recording frequencies of causative mutations leading to inherited disorders and pharmacogenomic markers worldwide. The initial information is derived from the published literature, locus-specific databases, genetic disease consortia and most importantly direct submissions from laborato…	Ongoing	100000	Individuals from 92 populations worldwide, providing information on 3,800 disease-causing mutations across 26 genes	Variants/Genotyping,	https://findbase.org/#/
France Genomic Medicine 2025	National Initiative, Research Network/Project	Cancer, Rare Disease, Complex Diseases	The French government announced in June 2016 that it plans to invest _670 million in a genomics and personalized medicine program meant to improve the diagnosis and prevention of disease in the country. The effort is aiming for the establishment of 12 sequencing platforms throughout the country, and two national centers for genomic expertise and data analysis that will ensure the platforms are co…	Finished/finishing 2025			Whole Genome,	https://pfmg2025.aviesan.fr/
Genome Asia 100K	Consortium/Collaborative Network	Cancer, Rare Disease, Neurological Disease, Complex Diseases	GenomeAsia100K is a non-profit consortium that aims to generate genomic information for Asian populations and promote genetic understanding to support research and discovery, by sequencing 100,000 individuals. It is intended to initially include populations from 12 South Asian countries and at least 7 of North and East Asian countries.	Ongoing	100000	Individuals from across Asia	Whole Genome,	https://browser.genomeasia100k.org/
Genome in a Bottle	Consortium/Collaborative Network		The Genome in a Bottle Consortium is a public-private-academic consortium hosted by the National Institute of Standards and Technology (NIST) to develop the technical infrastructure (reference standards, reference methods, and reference data) to enable translation of whole human genome sequencing to clinical practice. The priority of GIAB is authoritative characterization of human genomes for use…	2018 - ongoing	7	Small number of extensively characterized human genomes by many technologies, along with high-confidence characterization for use in benchmarking variant calls. Most genomes are distributed both as NIST Reference Materials and as cell lines and DNA from the Coriell Institute for Medical Research, and are consented under the Personal Genome Project for public data sharing and commercial use and re…	Whole Genome, Whole Exome, Gene Panel, Variants/Genotyping,	www.genomeinabottle.org
Genomic Data Commons (GDC)	Database, GA4GH Driver Project	Cancer	Established by the National Cancer Institute (NCI), the NCI Genomic Data Commons seeks to store, analyze and distribute cancer genomics data generated by NCI and other research organizations. The database will be interoperable and publicly available to qualified researchers. Anyone will be able to submit data for consideration. Initially, the GDC will house data from: Cancer Genome Characterizati…	Ongoing				https://gdc.cancer.gov/
Genomics England	National Initiative	Cancer, Rare Disease	Genomics England has been established to deliver the 100,000 Genomes Project. This flagship project will sequence 100,000 whole genomes from ~70,000 NHS patients and their families. Genomics England is a company wholly owned and funded by the Department of Health; this programme was made possible by the National Institute for Health Research, NHS England, Public Health England and Health Educatio…	Finished/finishing 2017	100000	Genomes derived from 70,000 rare disease and cancer patients and their relatives	Whole Genome,	https://www.genomicsengland.co.uk
Genomics Research and Innovation Network (GRIN)	Consortium/Collaborative Network, Research Network/Project	Rare Disease	Inspired by a common vision of accelerated genomic discovery, collaboration, and improved clinical outcomes, leaders at Boston Children_s Hospital (BCH), Cincinnati Children_s Hospital Medical Center (CCHMC) and the Children_s Hospital of Philadelphia (CHOP) have come together to propose the creation of _GRIN_, a common, shared community of practice for collaborative genomic studies. GRIN researc…	Ongoing	100000	Targeted pediatric populations and familial studies.	Whole Genome, Whole Exome, Gene Panel, Variants/Genotyping,	grinnetwork.org
GoT2D	Consortium/Collaborative Network	Complex Diseases - type 2 diabetes	The GoT2D consortium aims to understand the allelic architecture of type 2 diabetes through whole-genome sequencing, high-density SNP genotyping, and imputation. The reference panel based on this work is intended as a comprehensive inventory of low-frequency variants in Europeans, including SNPs, small insertions and deletions, and structural variants.	Ongoing	Not available	Multiple case-control cohorts	Whole Genome, Whole Exome, Variants/Genotyping,	https://kp4cd.org/got2d
GTEx	Research Network/Project		The Genotype-Tissue Expression (GTEx) project aims to provide to the scientific community a resource with which to study human gene expression and regulation and its relationship to genetic variation. This project will collect and analyze multiple human tissues from donors who are also densely genotyped, to assess genetic variation within their genomes. By analyzing global RNA expression within i…	n/a	8555	Samples, derived from 544 donors	Whole Genome, Whole Exome, Variants/Genotyping,	https://gtexportal.org/home/
H3Africa	Consortium/Collaborative Network, Research Network/Project	Cancer, Rare Disease, Infectious Diseases, Neurological Disease, Complex Diseases	The Human Heredity and Health in Africa (H3Africa) Initiative aims to facilitate a contemporary research approach to the study of genomics and environmental determinants of common diseases with the goal of improving the health of African populations. To accomplish this, the H3Africa Initiative aims to contribute to the development of the necessary infrastructure and expertise among African scient…	Ongoing	60000	There are multiple cohorts (see H3Africa website)	Whole Genome, Whole Exome, Variants/Genotyping,	https://h3africa.org
Human Longevity, Inc. (HLI)	Industry	Cancer, Neurological Disease, Complex Diseases	Human Longevity, Inc. (HLI) is a genomics-based, technology-driven company creating the world_s largest and most comprehensive database of whole genome, phenotype and clinical data. HLI is developing and applying large scale computing and machine learning to make novel discoveries to revolutionize the practice of medicine. HLI is concentrating on cancer, diabetes and obesity, heart and liver dise…	Ongoing	Not available		Whole Genome,	https://humanlongevity.com
Implementing Genomics in Practice (IGNITE)	Consortium/Collaborative Network, Research Network/Project	Cancer, Rare Disease	IGNITE was created to enhance the use of genomic medicine by supporting the development of methods for incorporating genomic information into clinical care and exploration of the methods for effective implementation, diffusion and sustainability in diverse clinical settings. Six genomic medicine demonstration projects were selected for 4 years of funding. These demonstration projects will incorpo…	Finished/finishing 2018	73000	Duke: 7,000 patients from primary care clinics. Mt. Sinai: 1,800 adults of African ancestry with hypertension at risk for chronic kidney disease. Vanderbilt: 50,000 cardiac catherization laboratory patients; genotype-guided therapy to identify patients at risk for particular anti-platelet medications. Florida: 7,500 cardiac catherization laboratory patients; genotype-guided therapy for clopidogre…	Gene Panel, Variants/Genotyping,	https://www.genome.gov/Funded-Programs-Projects/Implementing-Genomics-in-Practice-IGNITE
International Cancer Genome Consortium (ICGC)	Consortium/Collaborative Network, GA4GH Driver Project	Cancer	The International Cancer Genome Consortium (ICGC) has been organized to launch and coordinate a large number of research projects that have the common aim of elucidating comprehensively the genomic changes present in many forms of cancers that contribute to the burden of disease in people throughout the world. The goals of the ICGC are to generate comprehensive catalogues of genomic abnormalities…	Ongoing				https://dcc.icgc.org/
International Genomics of Alzheimer's Project (IGAP)	Consortium/Collaborative Network	Neurological Disease	The aim of the International Genomics of Alzheimer_s Project (IGAP) consortium is to discover and map the genes that contribute to Alzheimer_s disease (AD). The effort spans several consortia focused on AD and includes universities from Europe and the U.S. The goal is to create a shared resource database that includes genetic data for the more than 40,000 individuals with AD. IGAP was started in …	Ongoing	40000	Patients with Alzheimer’s disease		https://consortiapedia.fastercures.org/consortia/igap/pdf
International Inflammatory Bowel Disease Genetics Consortium (IIBDGC)	Consortium/Collaborative Network	Complex Diseases	IIBDGC is focused on collecting large datasets from a diverse set of countries via world-wide collaboration. In addition to enabling the discovery of all associated genes, IIBDGC also tries to dig a little deeper into what these associations actually mean. Prospective members are asked to bring high quality genomic DNA and phenotypic information from a minimum of 500 patients with a confirmed dia…					https://www.ibdgenetics.org
International Multiple Sclerosis Genetics (IMSG) Consortium	Consortium/Collaborative Network	Complex Diseases	The International Multiple Sclerosis Genetics Consortium (IMSGC) was formed in 2003 with funding from the National Multiple Sclerosis Society and published results from the first genome-wide association study (GWAS) in 2007 that identified the second and third susceptibility genes known to predispose people to developing multiple sclerosis (MS). IMSGC later expanded to include more research group…	Ongoing	50000	Patients with multiple sclerosis	Variants/Genotyping,	https://imsgc.net
International Parkinson's Disease Genomics Consortium (IPDCG)	Consortium/Collaborative Network	Neurological Disease	Members of the IPDGC have led the effort to define and understand the genetic basis of PD, identifying the majority of known genetic risk factors for this disease. Their work is being extended to include biomarker identification, risk prediction, disease subtyping, and the molecular basis of disease. To date, the largest genome-wide association analysis for PD was performed by IPDGC members.					https://pdgenetics.org
International Stroke Genetics Consortium (ISGC) Portal	Consortium/Collaborative Network	Neurological Disease	The ISGC is an international collaboration of stroke physicians and scientists who have agreed to pool resources and expertise in an effort to unravel the genetic basis of stroke. This will be a first step to developing both more effective treatments and allowing earlier intervention for stroke treatment as well as potentially identifying new targets for drug treatment. Currently there are >200 m…	Ongoing			Whole Genome, Single Gene, Variants/Genotyping,	https://www.strokegenetics.org
Kaviar	Database	General Diseases	Kaviar (~Known VARiants) is a compilation of SNVs, indels, and complex variants observed in humans, designed to facilitate testing for the novelty and frequency of variants observed in individual genomes. Kaviar excludes cancer genomes but includes some data from cell lines and individuals affected by disease. Access methods include a web interface, an API, downloadable VCFs, and a draft iOS app.	Ongoing		Integration of many different cohorts and data sources.	Variants/Genotyping,	http://db.systemsbiology.net/kaviar-beta/aboutKaviar.html
Lung Genomics Research Consortium (LGRC)	Consortium/Collaborative Network, Research Network/Project	Complex Diseases	The Lung Genomics Research Consortium (LGRC) is a group of top scientists from five U.S. institutions, whose mission is to transform the understanding of chronic lung diseases such as chronic obstructive pulmonary disease (COPD) and interstitial lung disease (ILD) by using the advanced genomic technologies that have emerged from the Human Genome Project.	Ongoing				https://www.ncbi.nlm.nih.gov/projects/gap/cgi-bin/study.cgi?study_id=phs000624.v1.p1
Matchmaker Exchange	GA4GH Driver Project	Rare Disease	Matchmaker Exchange involves a large and growing number of teams and projects working towards a federated platform (Exchange) to facilitate the matching of cases with similar phenotypic and genotypic profiles (matchmaking) through standardized application programming interfaces (APIs) and procedural conventions.	Ongoing			Variants/Genotyping,	https://www.matchmakerexchange.org/
Medulloblastoma Advanced Genomics International Consortium (MAGIC)	Consortium/Collaborative Network, Research Network/Project	Cancer	In this project, genomic analyses of pediatric medulloblastoma samples, obtained through the international medulloblastoma consortium, will be performed. Genomic analysis of high risk subgroup cases are supporting the discovery of subgroup specific somatic mutations in order to inform current clinical trials of targeted therapies, and to identify genes and pathways already targeted in other disea…		300	High-risk pediatric medulloblastoma cases		https://plone.bcgsc.ca/project/magic
MSSNG	Research Network/Project	Neurological Disease	MSSNG is a groundbreaking collaboration between Google and Autism Speaks to create the world_s largest genomic database on autism. Using the Google Cloud, this vast sea of information will be made accessible for free to researchers focusing specifically on autism.		10000	Families affected with autism	Whole Genome,	https://research.mss.ng/
Multiple Myeloma Genomics Initiative	Database, Research Network/Project	Cancer	MMGI is a collaboration of The Multiple Myeloma Research Consortium, The Broad Institute of MIT and Harvard, and the Translational Genomics Research Institute (TGen). Funding is provided by the Multiple Myeloma Research Foundation. Development of the portal and data curation was performed by the portal team of the Broad Institute and Dana Farber Cancer Center. The Multiple Myeloma Genomics Portal…		17123	Multiple myeloma samples		http:://themmrf.org
MyCode Community Health Initiative	Biobank/Repository, Research Network/Project	Health & Disease	The MyCode® Community Health Initiative is a precision medicine project at Geisinger that includes a system-wide biobank designed to store blood and other samples for research use by Geisinger and Geisinger collaborators. Samples and information in the biobank are used to do health research. Geisinger & Regeneron have agreed to an initial 5-year partnership, which may be extended to 10 years.	Finished/finishing 2019	250000	Patients from Geisinger	Whole Genome, Whole Exome, Variants/Genotyping,	https://www.geisinger.org/precision-health/mycode
Newborn Sequencing in Genomic Medicine and Public Health (NSIGHT)	Research Network/Project	Health & Disease	The purpose of NSIGHT is to explore, in a limited but deliberate manner, the implications, challenges and opportunities associated with the possible use of genomic sequence information in the newborn period.	Ongoing				https://www.genomes2people.org/publications/newborn-sequencing-in-genomic-medicine-and-public-health-nsight/
openSNP	Database	Health & Disease	openSNP allows customers of direct-to-customer genetic tests to publish their test results, find others with similar genetic variations, learn more about their results by getting the latest primary literature on their variations, and help scientists find new associations.	Ongoing	2500	Genotypes from direct-to-consumer customers	Variants/Genotyping,	https://opensnp.org
PersonalGenomes.org	Database	Health & Disease	PersonalGenomes.org is a charitable organization working to generate, aggregate and interpret human biological and trait data on an unprecedented scale. Their mission is to make a wide spectrum of data about humans accessible to increase biological literacy and improve human health. PersonalGenomes.org’s efforts are informed by values encouraging greater transparency and collaboration between res…	Ongoing				http://www.PersonalGenomes.org
Pharmacogenomics Research Network (PGRN)	Research Network/Project	Pharmacogenomics	The mission of the Pharmacogenomics Research Network (PGRN) is to catalyze and lead research in precision medicine for the discovery and translation of genomic variation influencing therapeutic and adverse drug effects. To this end, the PGRN hosts various activities that stimulate collaborative research in pharmacogenomics and precision medicine.	Ongoing	200	Pharmacogenomics Research in various drugs response and disease areas. Please see pgrn.org	Variants/Genotyping,	https://www.pgrn.org
Precision Link	Biobank/Repository, Research Network/Project	Cancer, Rare Disease, Infectious Diseases, Neurological Disease, Complex Diseases	Precision Link drives coherence between the BCH research and clinical missions by establishing the technology, policies and workflows to engage our patients in research, and treating each visit as an opportunity to build a learning health system culture. Precision Link strives to build a knowledge base of both omics and phenotypic data on the patients walking through our doors–for use in populati…	Ongoing	200000	Targeted pediatric populations.	Whole Genome, Whole Exome, Gene Panel, Single Gene, Variants/Genotyping,	https://biobank.childrens.harvard.edu/
Psychiatric Genomics Consortium (PGC)	Consortium/Collaborative Network	Neurological Disease	The purpose of the Psychiatric Genomics Consortium (PGC) is to conduct mega-analyses of genome-wide genetic data for psychiatric disorders. From 2007 to 2011, PGC focused on autism, attention-deficit hyperactivity disorder, bipolar disorder, major depressive disorder, and schizophrenia. It now includes large studies of anorexia nervosa, drug use disorders, obsessive compulsive disorder (OCD)/Tour…	Ongoing	170000	Psychiatric patients	Variants/Genotyping,	https://pgc.unc.edu
Public Health Genomics Knowledge Base (PHGKB)	Database	Cancer, Rare Disease, Neurological Disease, Complex Diseases	The CDC Public Health Genomics Knowledge Base is an open-access, online, searchable database of published scientific literature, CDC resources, and other materials that address the translation of genomic discoveries into improved health care and disease prevention. The Knowledge Base, co-sponsored by the Division of Cancer Control and Population Sciences at the National Cancer Institute, is curat…			Published population-based study data		https://phgkb.cdc.gov
Public Population Project in Genomics and Society (P3G)	Consortium/Collaborative Network	Cancer, Rare Disease, Infectious Diseases, Neurological Disease, Complex Diseases	The Public Population Project in Genomics and Society (P³G) is a not-for-profit, international consortium dedicated to supporting the development and management of multi-disciplinary research infrastructures, to compare and merge results from studies, biobanks, research databases and other similar health and social research infrastructures around the world. Through its tools, support and network,…					https://www.p3gconsortium.org
Qatar Genome Project	National Initiative, Research Network/Project	Rare Disease	Researchers at Weill Cornell Medicine-Qatar (WCM-Q) have mapped the genomes of more than 1,161 Qataris, giving the country its own population-specific genome resource for the indigenous Arab population of Qatar (QTRG). This gives scientists a powerful reference tool that will facilitate efforts to identify genetic variations that cause serious and distressing conditions such as cystic fibrosis, s…	Ongoing	1161	Qataris from Hamad Medical Corporation clinics	Whole Genome, Whole Exome,	https://qatargenome.org.qa
RD-Connect	Tool, Database	Rare Disease	RD-Connect is a global platform for rare disease data that links databases, registries, biobanks, and clinical bioinformatics data used in rare disease research into a central resource for researchers worldwide. Genomic data from rare disease research projects is made accessible through an online analytical interface for gene discovery and combined with detailed phenotypic profiles, other omics d…	Ongoing	2500	Omics data and HPO-coded phenotypic data from individuals with rare mendelian disease and family members. Currently enriched for neuromuscular, neurodegenerative and kidney disease phenotypes but any rare disease is eligible.	Whole Genome, Whole Exome, Gene Panel, RNAseq,	http://rd-connect.eu
Reference Variant Store (RVS)	Database	Cancer, Rare Disease, Complex Diseases	The Reference Variant Store holds information on more than 520 million genetic variants using various methods of annotation. Sources for variants in RVS are re-sequencing projects such as the 1000 Genomes, ESP6500, UK10K, TCGA, Scripps Wellderly; clinical annotation databases such as ClinVar and HGMD; and hypothetical, amino-acid changing single-point mutations from dbNSFP. RVS provides annotatio…				Variants/Genotyping,	https://www.bioconductor.org/packages/devel/bioc/vignettes/RVS/inst/doc/RVS.html
Resilience Project	Research Network/Project	General Diseases	As part of a pilot study for the ongoing Resilience Project, researchers at Mount Sinai’s Icahn Institute for Genomics and Multiscale Biology, Sage Bionetworks, and collaborators in the US, Canada, and China brought together targeted sequencing or genotyping data for nearly 900 genes in 589,306 individuals from a dozen large cohorts _ including 23andMe customers who consented to participate in re…	Ongoing	589306	Unaffected individuals	Whole Genome, Whole Exome, Variants/Genotyping,	https://www.resilienceproject.com/
Saudi Human Genome Program	National Initiative, Research Network/Project	Rare Disease, Complex Diseases	The Saudi Human Genome Projects is a specific effort to solve genetic disease in the Kingdom, to lay the foundation for the development of Personalized Medicine and establish capacity for a Genomics industry more broadly. The project aims to sequence the genomes of 100,000 individuals representing patients and the general population. Of particular interest are rare, severe genetic diseases (impac…	Finished/finishing 2018	100000	Patients and unaffected individuals from Saudi Arabia	Whole Genome,	https://shgp.kacst.edu.sa
Scottish Genomes Partnership (SGP)	Consortium/Collaborative Network, National Initiative, Research Network/Project	Cancer, Rare Disease, Neurological Disease	The Universities of Edinburgh and Glasgow are leading the Scottish Genomes Partnership (SGP) in collaboration with the NHS in both Scotland and England, and Genomics England. The Partnership will initially focus on rapid screening of cancer patients, diagnosing childhood illnesses, rare genetic diseases, disorders of the central nervous system and population studies. The SGP was founded by the Un…	Ongoing	3000	Individuals from Scotland	Whole Genome,	https://www.scottishgenomespartnership.org/
Sequence Bio 100K Genome Project	Research Network/Project	Rare Disease	The 100k genome project is a community-based initiative enabling innovative science and improving the healthcare for the people of Newfoundland and Labrador, Canada. This is a unique, isolated population with a high incidence of rare and complex diseases, that benefits from a comprehensive EHR system and extended family pedigrees. Genomic data collected through this project will be used for drug …	Ongoing	100000	Individuals from Newfoundland & Labrador, Canada	Whole Genome,	https://ihccglobal.org
Stanley Center for Psychiatric Research	Research Network/Project	Neurological Disease	The mission of the Stanley Center for Psychiatric Research at Broad Institute is to reduce the burden of serious mental illness through research. Based on a conjunction of powerful new enabling technologies, interdisciplinary faculty from the Harvard, MIT, the Broad Institute, and Harvard-affiliated hospital communities, and the remarkable philanthropy of Ted Stanley, the Stanley Center is galvan…	Ongoing			Variants/Genotyping,	https://www.broadinstitute.org/stanley
T2D-GENES	Consortium/Collaborative Network	Complex Diseases	T2D-GENES (Type 2 Diabetes Genetic Exploration by Next-generation sequencing in multi-Ethnic Samples) is a large collaborative effort to find genetic variants that influence risk of type 2 diabetes. The group is pursuing three projects: (1) deep whole-exome sequencing in 10,000 people from five ethnicities (African-American, East Asian, South Asian, European, and Hispanic); (2) deep whole-genome …	Ongoing	10600	10,000 patients and controls representing 5 ethnicities (African-American, East Asian, South Asian, European, and Hispanic), plus 600 individuals from extended Mexican American pedigrees.	Whole Genome, Whole Exome,	https://florezlab.mgh.harvard.edu/projects/t2d-genes/
TBResist	Consortium/Collaborative Network, Research Network/Project	Infectious Diseases	TBResist is a consortium of labs and research groups dedicated to understanding and counteracting genomic drug resistance in Mycobacterium tuberculosis. TBResist analyzes the genome sequence data of MDR, XDR, and TDR TB strains. TBResist is seeking new partners with the ability to enhance our database and our analytical capabilities through collaboration and large-scale data sharing. Founding mem…		2600	Samples		https://projects.iq.harvard.edu/tbresist/home
The Clinical Genome Resource (ClinGen)	Research Network/Project	Cancer, Rare Disease, Neurological Disease, Complex Diseases	ClinGen is a National Institutes of Health (NIH)-funded resource dedicated to building an authoritative central resource that defines the clinical relevance of genes and variants for use in precision medicine and research.	Ongoing			Single Gene, Variants/Genotyping,	https://clinicalgenome.org/
The Consortium of Investigators of Modifiers of BRCA1/2 (CIMBA)	Consortium/Collaborative Network	Cancer	The Consortium of Investigators of Modifiers of BRCA1/2 is a collaborative group of researchers working on genetic modifiers of cancer risk in BRCA1 and BRCA2 mutation carriers. The aim of CIMBA is to provide sufficient sample sizes to allow large scale studies (e.g. GWAS) in order to evaluate reliably the effects of genetic modifiers	Ongoing	46000	BRCA1 (n=>28,500) and BRCA2 (n=17,500) mutation carriers	Variants/Genotyping,	https://cimba.ccge.medschl.cam.ac.uk
Tohoku Medical Megabank Project	Biobank/Repository, Database, Research Network/Project, National Initiative	Rare Disease, Infectious Diseases, Neurological Disease, Complex Diseases	The project will develop a biobank that combines medical and genome information during the process of rebuilding the community medical system and supporting health and welfare in the Tohoku area. Types of data collected will include: whole-genome sequence, metabolomic and proteomic data, epigenomic data, baboratory test data, questionnaire data (Life style, Exposure), physiological measures (MRI …	Finished/finishing 2022	150000	A population-based adult cohort study and a birth and three-generation cohort study.	Whole Genome, Gene Panel, Variants/Genotyping,	https://www.megabank.tohoku.ac.jp/english/
Trans-Omics for Precision Medicine (TOPMed) Whole-Genome Sequencing project	Consortium/Collaborative Network, Research Network/Project	Complex Diseases	To support the NHLBI Precision Medicine Initiative, the TOPMed program will couple whole-genome sequencing (WGS) and other _omics (e.g., metabolic profiles, protein and RNA expression patterns) data with molecular, behavioral, imaging, environmental, and clinical data from studies focused on heart, lung, blood and sleep (HLBS) disorders. In doing so, this program seeks to uncover factors that inc…	Ongoing	20000	Individuals with heart, lung, blood, and sleep disorders from across 26 NHLBI studies		https://topmed.nhlbi.nih.gov
Transforming Genetic Medicine Initiative (TGMI)	Consortium/Collaborative Network, Research Network/Project	General Diseases	The Transforming Genetic Medicine Initiative (TGMI) is building the knowledge base, tools and processes needed to deliver genetic medicine. The TGMI brings together a dedicated, experienced multi-disciplinary group of scientific and clinical experts focussed on ensuring the promise of genetic medicine can be realised.	Ongoing				http://www.thetgmi.org
Treehouse Childhood Cancer Initiative	Consortium/Collaborative Network	Cancer	Treehouse Childhood Cancer Initiative is a data sharing initiative researching the feasibility of real-time pan-cancer analysis for difficult-to-treat pediatric cancer patients				Whole Genome, Whole Exome, Gene Panel, Variants/Genotyping, RNAseq,	https://treehousegenomics.ucsc.edu
Type 2 Diabetes Knowledge Portal	Database, Tool	Complex Diseases	The Type 2 Diabetes Knowledge Portal is an open-access repository for data on human genetic variants associated with T2D. Data aggregated by the project are stored in a Data Coordinating Center (DCC) at the Broad Institute and will additionally be stored at connected federated nodes in the near future. The Portal knowledgebase contains T2D association studies from all the large-scale T2D consorti…	Ongoing		Multiple case-control cohorts; see Description	Whole Genome, Whole Exome, Variants/Genotyping,
U.S. All of Us Research Program	National Initiative, GA4GH Driver Project, Research Network/Project	Complex Diseases	The PMI Cohort Program will seek to extend precision medicine to all diseases by building a national research cohort of one million or more U.S. participants. The PMI Cohort Program will be a participant-engaged, data-driven enterprise supporting research at the intersection of human biology, behavior, genetics, environment, data science and computation, and much more to produce new knowledge wit…	Ongoing	1000000	Participants from USA		https://allofus.nih.gov
Ubiquitous Pharmacogenomics (U-PGx)	Consortium/Collaborative Network, Research Network/Project	Pharmacogenomics	The U-PGx consortium will address major challenges and obstacles for implementation of PGx testing in patient care, taking into account the diversity of healthcare systems and citizens across Europe. Specifically, U-PGx will investigate if the emerging approach of pre-emptive genotyping of an entire panel of important PGx markers is cost-effective and results in a better outcome for patients. We …					https://upgx.eu
UK Biobank	Biobank/Repository, Research Network/Project, Consortium/Collaborative Network	Cancer, Neurological Disease, Complex Diseases	UK Biobank is a major national health resource and a registered charity, with the aim of improving the prevention, diagnosis and treatment of a wide range of serious and life-threatening illnesses _ including cancer, heart diseases, stroke, diabetes, arthritis, osteoporosis, eye disorders, depression and forms of dementia. UK Biobank recruited 500,000 people aged 40-69 years in 2006-2010 from acr…	Ongoing	500000	Individuals, aged 40-69 years, from across the UK	Variants/Genotyping,	https://www.ukbiobank.ac.uk
UK10K	Research Network/Project	Rare Disease, Complex Diseases	The UK10K project will enable researchers in the UK and beyond to better understand the link between low-frequency and rare genetic changes, and human disease caused by harmful changes to the proteins the body makes.	Ongoing	10000	Participants (6,000 patients, and 4,000 controls)	Whole Genome, Whole Exome,	https://www.uk10k.org
Universal Mutation Database (UMD) and BRCA Share	Database, Consortium/Collaborative Network, Biobank/Repository	Cancer, Rare Disease	The Universal Mutation Database (UMD) databases are dedicated to the collection of mutations in human genes associated with genetic diseases. Most of these locus specific databases are freely accessible but some can only be accessed by a password. UMD was developed as a generic software to create locus-specific databases (LSDBs), including BRCA1/2 LSDBs. The BRCA1/2 LSDS became ‘BRCA Share’ in Ap…	Ongoing			Variants/Genotyping,	http://www.umd.be
Vanderbilt's BioVU	Biobank/Repository	Pharmacogenomics	BioVU is Vanderbilt’s collection, or _bank,_ of de-identified DNA samples derived from excess material from routine blood testing (consenting cases only). Researchers are using these samples to study the links between genes and disease and between genes and how a patient might respond to a prescribed medication. >160 on-going research projects use this biobank.	Ongoing	215000	Samples		https://www.vumc.org/dbmi/biovu
